# Supplementary material for: An RNAi screen of Rho signalling networks identifies RhoH as a regulator of Rac1 in prostate cancer cell migration
Source: BMC Biol. 2018 Mar 6;16:29. doi: 10.1186/s12915-018-0489-4 (PMC5840776; doi:10.1186/s12915-018-0489-4)
Supplement: Supplementary file 7 — Table S1. List of gene targets in siRNA library. Genes are divided into controls, Rho GTPases, other GTPases, RhoGEFs, RhoGAPs, effectors and others. Gene names and alternative gene names, Entrez Gene GeneIDs, RefSeq accession numbers, siRNA sequences and effects of each gene on migration and cell viability are shown as Z-scores. (XLSX 49 kb) [file 12915_2018_489_MOESM1_ESM.xlsx]

## Sheet: Legend
LEGEND:
Gene Name	Column A shows official gene symbols (HGNC) except where another name is commonly used
Alternative names	Column B shows common alternative gene names, which in a few cases includes the official gene symbol (HGNC)
GeneID	Column C shows Gene ID
Accession	Column D shows RefSeq Accession no
Migration Z-score	Column E shows Migration Z-score
Migration Z-score +HGF	Column F shows Migration Z-score in medium supplemented with 20 ng/ml HGF
Viability Z-score	Column G shows Viability Z-score
siRNA1	Columns H to K show the sequence of the individual siRNAs included in the pools used in the screen
siRNA2
siRNA3
siRNA4
*The catalog number for siCONTROL is D-001206-13 (Dharmacon); siRNA sequences are not available
** Information on the gene targeted by siTOX is not available. The catalog number is D-001500-01 (Dharmacon)

## Sheet: Table S1
Gene Name	Alternative names	GeneID	Accession	Migration Z-score	Migration Z-score +HGF	Viability Z-score	siRNA1	siRNA2	siRNA3	siRNA4
Control siRNAs
siCONTROL			*
siTOX			**
KIF11		3832	NM_004523				GCAGAAAUCUAAGGAUAUA	CAACAAGGAUGAAGUCUAU	CAGCAGAAAUCUAAGGAUA	CUAGAUGGCUUUCUCAGUA
INCENP		3619	NM_020238				CCACGAUGCUGACUAAGAA	CAAGAAGACUGCCGAAGAG	UCUGCAACAUGGAUAAUAA	GCAAAGAGCCAGAGCUGAU
Rho GTPases
CDC42		998	NM_001791	-0.557457	-0.5915	-0.456665	GGAGAACCAUAUACUCUUG	GAUUACGACCGCUGAGUUA	GAUGACCCCUCUACUAUUG	CGGAAUAUGUACCGACUGU
RAC1		5879	NM_018890	0.292905	-0.444653	0.0549253	CGGCACCACUGUCCCAACA	AGACGGAGCUGUAGGUAAA	UAAGGAGAUUGGUGCUGUA	UAAAGACACGAUCGAGAAA
RAC2		5880	NM_002872	0.490546	0.266867	0.177951	GAGAUGGGGCCGUGGGCAA	CAGCCAAUGUGAUGGUGGA	CCAAUGUGAUGGUGGACAG	ACAAGGACACCAUCGAGAA
RAC3		5881	NM_005052	1.67145	0.535688	0.0225492	AAACUGACGUCUUUCUGAU	GGAGAUUGGCUCUGUGAAA	ACGUGAUGGUGGACGGGAA	CGAGAAUGUUCGUGCCAAG
RHOA		387	NM_001664	0.251292	0.632863	-0.596223	AUGGAAAGCAGGUAGAGUU	GAACUAUGUGGCAGAUAUC	GAAAGACAUGCUUGCUCAU	GAGAUAUGGCAAACAGGAU
RHOB		388	NM_004040	0.882314	0.426545	0.474586	GCAUCCAAGCCUACGACUA	ACACCGACGUCAUUCUCAU	CAUCCAAGCCUACGACUAC	CAACUGCUGCAAGGUGCUA
RHOBTB1		9886	NM_014836	1.2813	1.4003	0.493262	AAAUGAAGCUGCCUGUUUA	GAACUUGGCUUACCAUACU	GGACGUGACAUUUAAAUUG	GAACACCCGUUAUCCUUGU
RHOBTB2		23221	NM_015178	-0.143906	0.942075	0.618996	UGACAUGGAUUAUGAAAGG	GACCGUCGCUUUGCUUAUG	CCCGAGACGUGGUAGAUGA	GGACAACGCCGUGGGUAAG
RHOC		389	NM_175744	-1.25758	-1.12982	-0.511568	GGAGAGAGCUGGCCAAGAU	AUAAGAAGGACCUGAGGCA	GGAUCAGUGCCUUUGGCUA	GAGAGCUGGCCAAGAUGAA
RHOD		29984	NM_014578	0.390175	-0.163527	-0.116189	UGAACAAGCUCCGAAGAAA	GAUUGGAGCCUGUGACCUA	CCGAACAGCUUUGACAACA	AGACGUCGCUGCUGAUGGU
RHOF		54509	NM_019034	0.775342	0.605297	-0.571831	GGGAGAAUGUGGAGGACGU	CGGCCGGGCAAGAAGACUA	AGAUCGUGAUCGUGGGCGA	ACGACAACGUCCUCAUCAA
RHOG		391	NM_001665	0.0343639	-0.417726	-0.517583	CUACACAACUAACGCUUUC	CCAGUCCGCCGUCCUAUGA	GCAACAGGAUGGUGUCAAG	CGUCAUCUGUUUCUCCAUU
RHOH		399	NM_004310	-1.11612	-0.606122	-0.00301653	CAAGUGGAUUGGUGAAAUU	GAGUACAGCAGGUGUUUGA	GCUCAGCCCUUAGCAAUCG	GGCCAACCAUAACUCAUUC
RHOJ	TCL	57381	NM_020663	0.577696	0.413582	-0.79228	AGAAACCUCUCACUUACGA	CCACUGUGUUUGACCACUA	UCGUAAACCCUGCCUCUUA	CCCGUUUGCUGUAUAUGAA
RHOQ	TC10	23433	NM_012249	1.15273	0.886769	0.141546	UACCGGAACUUAAGGAAUA	AGAAUAGGAUCAAGAUGUA	UAGCAAGACUGAAUGAUAU	GAACAAGGACAGAAACUAG
RHOU	WRCH1	58480	NM_021205	-0.87886	-0.186089	0.325725	GUACUGCUGUUUCGUAUGA	GAACGUCAGUGAGAAAUGG	CAGAGAAGAUGUCAAAGUC	AAGCAGGACUCCAGAUAAA
RHOV	CHP, WRCH2	171177	NM_133639	-1.10997	-0.546761	-0.097517	GAGGGACGAUGUCAACGUA	GAAGAAACUGAAUGCCAAA	GUAUUUGACUCGGCUAUUC	GCUCAGCCUUGACGCAGAA
RND1		27289	NM_014470	-0.289904	0.119519	-0.233208	CGACUCGGAUGCAGUAUUA	GAACAGAGGGUGGAGCUUA	GCCAAAAGCUGUUCCAUUA	GAACUCAUCUCUUCUACCU
RND2		8153	NM_005440	-0.475244	-0.0222703	-0.113519	GAACUACACUGCGAGCUUU	GACAUUAGCCGACCAGAAA	ACACAAGGAUCGAGCCAAA	UCAGGGAUGUCUUCCAUGU
RND3		390	NM_005168	-0.819161	-0.852192	-0.515011	AGAAUUACACGGCCAGUUU	GAACGUGAAAUGCAAGAUA	GAAAUUAUCCAGCAAAUCU	UAGUAGAGCUCUCCAAUCA
Other GTPases
RHOT1	MIRO1	55288	NM_018307	0.563494	0.488788	0.193518	GAACUCAACUUCUUUCAGA	GAACCAGUAUACAGAAAUA	GAACAUAUCAGAGCUCUUU	CAGAAUACCUUGCUUAAUC
RHOT2	MIRO2	89941	NM_138769	0.186577	0.180788	0.566178	UCUCAGAGCUGUUCUACUA	ACGAAGAGCUCAACGCUUU	GGACGUGCGCAUCCUGUUA	GAGAAGAUUCGAACUAAGU
RHOBTB3		22836	NM_014899	-0.577	-0.957066	0.650807	ACAGAUGGCCGUCGAAUAU	GUAAUUACAUGGAAGCAAA	CAACCUGGCUACUUCAUUU	CAACGUUAAUGACAAGUUU
RRAS2	TC21	22800	NM_012250	-0.617287	-0.538505	1.04668	GCACGGCAGCUUAAGGUAA	CGUGAUGAGUUCCCAAUGA	GAACCAACACGGAAAGAAA	UAAUAAAGCAGAUCUGGAU
RhoGAPs
ABR		29	NM_001092	-0.397754	-0.0226102	1.0385	GAAGAUCUCUGCCCUCAAG	CAACCUGGCUACCGUGUUU	GAAGAGAUCUACAUUAACC	CAGAGGAACUCAAAGUGAA
ARAP1	CENTD2	116985	NM_015242	-1.39709	-1.01059	-0.158043	GAGAAGGAGUGGCCUAUUA	GCAGGGAUCUUACAUCUAU	GGAGAUCACUGCCAUUGUG	ACAAGAAUCUAGAGGAGUA
ARAP2	CENTD1	116984	NM_015230	1.25094	1.55422	0.180819	GCAAGAAGCUUUAAAUUGA	GAACCCGACUGUAGUAUUA	GAUGGAAGCAGAAGAAUUA	CAAAGAGGACUUCUAUUUA
ARAP3	CENTD3	64411	NM_022481	0.845809	1.37691	-0.120118	GAACUUGGCUCUGCUGUUU	GGAGGAGUCUGAUGUACUU	GGAGAAAUAUAAAGAUGUG	CCAGACAGCUCCCAAAUCU
ARHGAP1	p50RhoGAP, Cdc42GAP	392	NM_004308	-0.553542	-0.627598	0.110241	GCCAAGUGCUCAAAUAUGA	GGAGACUGUUGCCUACUUA	GGCAGGAGAUGACAAGUAU	GAUCUGACCUUGGAUGACA
ARHGAP2	CHN1, α-chimerin	1123	NM_001822	0.300744	0.61485	0.195241	GAAUAUAGACCUCCUGUUU	UAUGAGAUCUCCAGAACUA	CAAUUCCACUCAUUACAUA	GACCUACACUUUGGCUUUA
ARHGAP3	CHN2, β2-chimerin	1124	NM_004067	-0.191475	0.473684	0.239997	UCAAGAAAGUGUACUGUUG	GAAGAGGUUUGAGUCGAUU	UGAUAACACUGUACAUAGA	CGAUAUAUCUGCCAAUGUC
ARHGAP4		393	NM_001666	1.01554	0.923072	0.667113	CGCAAGAGCUCCCUCAAGA	GCUGAGAUCUGCGUUGAAA	GGAGACAUGGAGAAGUUUA	GACAGACCAUUGAGACAGA
ARHGAP5		394	NM_001173	0.18703	0.40544	-0.162639	GUACGAAUUUGCAACCAUA	UGAAAGCGCUCGUUCCAAA	GAGAGCAGAUUUCCAGUUA	UGAGAUCACUGCUAAAUUU
ARHGAP6		395	NM_001174	0.187818	-0.302065	0.473007	AAACUUAGCCACCAUAUUU	GUACACAGCUUUCAUCAAC	GAAACUGGAUUCACUAGGA	CAUCAUCGCUGUUGUGCAA
ARHGAP8		23779	NM_181334	0.611078	0.849378	-0.113641	ACAAGGAGUUCGAUAGGAA	GAUAGGAAGUACAAGAAGA	GCAUACAAGGAGUUCGAUA	CCGUGAACUUUGACGACUA
ARHGAP9		64333	NM_032496	0.115977	-0.373778	-0.603923	GAACAAUGAUGUCCUGCAA	GAAGAGACCGCCCUUACAA	GAAGGUCGGUUAGAUUUGG	GGGCCGAAGUUGUUUCAUG
ARHGAP10	GRAF2, PSGAP	79658	NM_024605	-0.207581	-0.164082	-0.550507	GUGAAACACUUAACAAAUG	GAAGUGAAGACAAUAACAA	GGAGAAUUCUGCAGAUUGG	GAAUAUUGUUGUGGAAAUC
ARHGAP11A		9824	NM_014783	-0.30057	-0.548467	1.29539	UACAGACUCUUAUCGAUUA	GUUCGAAGAUCUCUGCGUU	GGUAUCAGUUCACAUCGAU	AAGCGUACAUUGCCAGUAG
ARHGAP15		55843	NM_018460	0.276929	0.341765	0.497046	GAAAUGAGUUCCUUCUACA	GAUGCAAUAUAUCGAGUUA	GAACCUAUAUCCAGACACA	GCACUGAAUUGCUAAGUCA
ARHGAP17	RICH-1	55114	NM_018054	0.256131	0.549897	-0.424184	GCAGACAUGUACAACUUUA	AAACAGAAGUCCUUAGUGA	GGGAGCAGCUUGCAAGAUU	CUGAAGAGGUGGAAUUUAA
ARHGAP18		93663	NM_033515	-0.450544	0.104622	0.40117	GGAAACAGAAGGCCUCUUA	UGACAGCGCUAUUAGAACA	CGAGGCAUCUAACCUUGUU	CCAUGCACUUAUUGAUUAA
ARHGAP20	RaRhoGAP	57569	NM_020809	0.829748	0.556136	0.0256806	GCACUCACCUGGACAACUU	GCUCAUUAAUCAGAGUUUA	GAAUUGUGCCUACUCUAAA	CCAUCCGGCUCAUCAGUAA
ARHGAP21		57584	NM_020824	0.600991	0.11797	0.921342	UAAAGAAGCUGUCAUCCUA	GGAGACAGCUCUUCAGUUC	AAAGGAAACUUCUCAGUAA	GUAAAUCACUUGCAUCAGA
ARHGAP22		58504	NM_021226	0.646724	-0.313331	-0.915678	CUAGGAAGCUUGACUGUUG	GGGAUCAGCUUUUCUACUA	AUUACAACCUGCUCAGAUA	GGGAUUUAUUUCUCUACAA
ARHGAP23		57636	NM_001199417	0.637059	0.157234	-0.654343	GAAGACGGCCCUGCCCAUA	GGAACGAGCCGUAUUCUGG	GGGAAAGCGUCAUUGGGAA	GAAUGGAGGCCGUGGAGGA
ARHGAP24	p73RhoGAP	83478	NM_031305	0.100697	1.10054	-0.347402	AGAACAAGCUGGAGAGUUA	GGAGGAUACUGUUCGUUAU	CGAGAGAGGAAACACAAUA	GGUCUUUGGUCCUAAUAUC
ARHGAP25		9938	NM_001007231	0.65676	-0.125825	-0.590706	GGACUUCCACCUACGAUAA	GAUCAGAGACCAUGAAGUC	GCAGGUUCCUACAUGAAAU	CAAGAGCUACGAAAGGAAA
ARHGAP26	GRAF	23092	NM_015071	-0.623389	-0.431622	0.41442	GAACAUGACUCAGAACUUU	CCAAACAGCAUCCUUAAUU	CAUAGGAGAUGCAGAAACA	GAAAGAAUCUCAGCUUCAG
ARHGAP27	CAMGAP1	201176	NM_199282	0.231983	0.870641	0.122929	CCGAGUCGCUGACCAGUUA	GAAAGCGGCUCCGGAAGAA	GGACUCCUCUGUUCGAUGG	GCACUUCCGCCAGUUCAUU
ARHGAP28		79822	NM_001010000	-0.0542311	-0.250374	0.465729	GAAGCAAACACUCUGAUUA	CCAUUCAACUCAACAAUCA	GAAUAUAUACCUGCCUUCA	GUGAAGAACUUGAUGCCAA
ARHGAP35	p190RhoGAPA, GRLF1	2909	NM_024342	1.15689	0.950745	0.220829	UCAGCGAGAUCCAAUGUAA	GGAGGAAUCUGUAUACAUG	GAACAGCGAUUUAAAGCAU	GAUGGGCUGUCUUUCAUUA
ARHGAP37	STARD13, DLC2	90627	NM_052851	0.157447	-0.206531	0.122906	GAUGUGAACUUCCAAAGGA	CCAAGGCACUUUCUAUUGA	GGGCAACUUUCCACACUUA	GAAAGUUCCCGACUACAAA
ARHGAP38	STARD8, DLC3	9754	NM_014725	-0.325214	0.211236	-0.678821	GAAGAAGGACACUCCAUUU	CGACGUGGCUGACCUGCUA	GAACCUGCGUCAAAUGAAU	GAACCCACCUUUGCCUCUA
ARHGAP46	GMIP	51291	NM_016573	-0.176661	-0.458516	0.0076485	GAACUGGACUUGCGGCUCA	GAACGUGACCCUUGAGAUG	GAAGUGCACGGCUGAGAUA	CGAGUGUCCUCAAGCGAUU
BCR		613	NM_004327	1.15584	0.280086	-0.352732	GUAAAGCUCUCGGUCAAGU	GCAUUCCGCUGACCAUCAA	CAGGAGCGCUUCCGCAUGA	CAGAAGAAGUGUUUCAGAA
DEPDC1B		55789	NM_018369	0.646546	0.887925	-0.25553	GUACUGGGUUUGUUACAGA	GGUACAAGCGUCACAGUAU	GAUCAUAUGGCUCUCAGGA	AGACAAUCGUCACUUAUAC
DLC1	ARHGAP7, STARD12	10395	NM_006094	1.2716	1.10148	0.269246	UUAAGAACCUGGAGGACUA	GUACGAAAGAGGAGCGUUU	UUAAAGAAGUCAAAGAGAA	GCAUGUACUUAGAGGGCUU
INPP5B		3633	NM_005540	-0.273817	0.126341	-0.383016	GAAGAGGAUUACACCUAUA	GCAUCUGCGUUGUGAAUUC	ACUUGGAGCUCUUCGUAAA	AACAGGAGCAUGCAGCUUA
MYO9A		4649	NM_006901	-0.345609	-0.624709	-0.160947	GAAAGAAGCUUAGCCCUUA	GAUAAUACCUGCUGCAUAA	GAACAUACAUUACGGAUAU	GAACAAAGGCUAAGAGAAA
OCRL	INPP5F	4952	NM_000276	-0.640318	-0.580357	-0.190219	GAAAUUACCUCCCAAGUUG	UGAAAUCCCUGAUGAGGAA	UGACAUAGCUUCUAACAGU	GAAAGGAUCAGUGUCGAUA
OPHN1	ARHGAP41	4983	NM_002547	0.296382	0.560187	-0.687427	GAAAGAAUCUCAGUUACAA	GCGAGAGGCUCAAGUGUUA	GAACAUAGUGGUGGAAAUA	GCUAGUGAUUUGCUGAUUA
RACGAP1	CYK4, MgcRacGAP	29127	NM_013277	0.479598	0.562344	0.0719006	CAAAUUAUCUCUGAAGUGU	CCACAGACACCAGAUAUUA	GAACAUCAGCUUCUCAAGA	GUAAUCAGGUGGAUGUAGA
RALBP1	RLIP76	10928	NM_006788	0.102096	-0.122914	-0.242625	GAAUGUAACUAUCUUCUGA	GAUCAGCCCUACUAAGUUU	GAACGAAGAGCUGGAAAUA	GAAGGCAUCUACAGAGUAU
SH3BP1	ARHGAP43	23616	NM_018957	-0.563082	-0.332759	-0.750889	GACCUGUACCACUUUGUUA	GAUGACAGCCACCCACUUC	CAUCGAGGCCUGCGUCAUG	GAGCGCAGACACCCUCUUC
SRGAP1	ARHGAP13	57522	NM_020762	0.765142	1.07602	-0.380701	CAUGAGGGCUUAGACAUUA	UUAACGAUCUGAUUUCUUG	GACCAGAGUAACCAUGAUA	GCAAUACACGGGCUUCAAU
SRGAP2	FNBP2, ARHGAP34	23380	NM_015326	0.358016	0.223689	-0.0235692	GAGACUACCUCGGUUGAAG	GGAAAGGACAGGCUGAGUA	CCAAAGAAGGGCCAGAUAA	GCGGACAGAUUGCAGUCUA
SRGAP3	ARHGAP14, FNBP2	9901	NM_014850	-1.30482	-1.11369	-0.512646	CCAAUGAGCUCUACACAGU	GCACGGCUCUGCACGAGUU	GAAUAUGAAGCCCAAAUAA	CAGAACUGCUCAUGCGUUA
TAGAP	ARHGAP47	117289	NM_054114	-0.0895467	0.204952	0.0905478	UGAAACAGGUUGCAGAUAA	GACCAGAGCCUGUCAUUUG	ACACUAAACGCCAAUAAUA	AGAAGGACCUGAACAACAA
Other GAPs
NF1		4763	NM_000267	0.816404	0.55683	0.0751623	CACCGAGUCUUACAUUUAA	GGAAUAAGAUGGUAGAAUA	GAUAGAAGCUACAGUAAUA	CAACAAAGCUAAUCCUUAA
RhoGDIs
ARHGDIA	RhoGDI-1	396	NM_004309	0.29931	0.823705	0.350297	CAGGAAAGGCGUCAAGAUU	GGUGUGGAGUACCGGAUAA	CCGGGUUAACCGAGAGAUA	AGGAUGAGCACUCGGUCAA
ARHGDIB	LyGDI, RhoGDI-2	397	NM_001175	0.0420312	-0.476443	-0.00744848	GAUGAGAGUCUAAUUAAGU	ACAGCAAGCUCAAUUAUAA	GAAAGUGGAUAAAGCAACA	GGAAGGUUCUGAAUAUAGA
ARHGDIG	RhoGDI-3	398	NM_001176	0.224301	0.286707	0.570017	GGAAGGUGUUGAUUACAGA	CCAGGAGUAUGAGUUUGUG	UCAGCGGCCUCAAGUGUCU	AUGAGGCUGUGCCCGAGUA
RhoGEFs
ABR		29	NM_001092	-0.397754	-0.0226102	1.0385	GAAGAUCUCUGCCCUCAAG	CAACCUGGCUACCGUGUUU	GAAGAGAUCUACAUUAACC	CAGAGGAACUCAAAGUGAA
ALS2		57679	NM_020919	1.12938	0.382118	0.0478193	GAAUUUAGGCUCUGAGGUA	GGAUAAUGAUCGCGAGGAA	GCUUAGCCCUUGUACAAUG	AGAGCCAGGUUAUGUAGUA
ARHGEF1	p115-RhoGEF	9138	NM_004706	-0.267963	-0.271999	0.136385	AGAACGAGCUGGAGACAAA	CAACGUCGCCUUUGAACUU	GGUGUGCUCUCAUCACUGA	UGACGUGGCGGGUGACUAA
ARHGEF2		9181	NM_004723	-0.146431	-0.162628	0.205681	GGACAAGCCUUCAGUGGUA	CAACAUUGCUGGACAUUUC	GAAUUAAGAUGGAGUUGCA	GUGCGGAGCAGAUGUGUAA
ARHGEF3		50650	NM_019555	-0.105284	0.0109665	0.439276	CAAACUAGAUCUCUGGAAU	CGAGGGAUCGUUCCUAAAU	GUGAAGGCCACGCCAUUAA	UGGCUUAACUGUAUUCGUC
ARHGEF4	ASEF1	50649	NM_015320	-0.722475	-1.63645	-0.687044	GCACAAAGAUGGAGUCAAG	GAAAGGAGGCUGCACAUAG	UCACCAAGCUCAGCAAGUA	GCUCAGAACUCAUCUACUC
ARHGEF5	TIM	7984	NM_005435	0.43977	0.780941	0.48237	GCACGGAGACUCAAAGUGA	GGACAGAGGAGCUAAUCUA	GCCAGAAGAUUGAGUUUGA	CAAUGGCUCUUCUCUCGUU
ARHGEF6	α-PIX	9459	NM_004840	0.969616	0.747916	0.297809	GAACGGUGGUGACUAGAUU	GAGGAUGUCUUAUAUCUUA	GGAAGAAUGUUCAAAGUUU	GGACGUUCCUCUUCUCUUA
ARHGEF7	β-PIX	8874	NM_003899	0.348819	0.642143	0.589688	GGAAGAAGAUGCUCAGAUU	GAAGAGCCCUCCCAAAGGA	UCAAAGAGCUCGAGAGACA	GGAGGGCGAUGACAUUAAA
ARHGEF8	NET1	10276	NM_005863	0.45407	0.145955	0.690588	GGCAAUAUAUGAAAUGUCC	GAAGUCGCCUAGUCAAAUA	GGAGGAUGCUAUAUUGAUA	UCACGUCCUUGGCAAAUUU
ARHGEF9		23229	NM_015185	0.0274605	0.266682	-0.296733	UGGCUGAGCUCCUAAAGUA	GAUCUGCAAGUAUCCCUUA	CAAGCGACGUUUAGAGAAU	GAGAUUCCAUCGUUAGUGC
ARHGEF10		9639	NM_014629	1.13899	-0.2149	0.178947	GAACCUUACCUAAAUAAUG	GAAUACGGAUGGAGUUCGA	GACGAUGGGAAUCACAUUA	GACCUAACCCGUUUAAAGG
ARHGEF11	PDZ-RhoGEF	9826	NM_014784	-0.700351	-0.380133	0.537919	GAACCUGCCUGAACUCAUA	GGAAAGACAUCUGGAAUAU	GCAAGUGGCUGCACAGUUC	GAAGAUCCCUGAGAUGCUA
ARHGEF12	LARG	23365	NM_015313	0.796651	0.662199	-0.0411376	AGACAGAGAUUUGGGAUUA	GGAGGAAUGUGAAGUAGAA	GAGAAGACCUGAGCUCAUU	GACAGGAAGUGAUUAAUGA
ARHGEF13	AKAP13, LBC	11214	NM_006738	0.221349	0.422341	0.319406	GGAAGAAGCUUGUACGUGA	GAAGACAUAUGGCAAGUUU	CGAAACAGCUGGAUUCAGA	UCAACAGACUCACUAAAUA
ARHGEF14	MCF2L, DBS, OST	23263	NM_024979	-0.805056	-1.2354	-0.530172	AAACAGAGCUGCCCAAUGA	CGACAUCGCUUUCAAAUUC	UCAAGGAAAUGCUGAAAUA	CAACAGGCCUUCACAACAA
ARHGEF15		22899	NM_173728	-0.239278	-0.30078	0.533448	UGAUGAAGCUCCUCAGAAU	GCAUGAAGCAGACUGAAGA	GGUUACAGGUUCUGGACUA	GAACGGUGCUCCAGAUGCU
ARHGEF16		27237	NM_014448	0.0291747	-0.0988052	-0.321171	GCGGAGAGCUGUUCUUAGU	GAUACGCUCUGCCUCAAGA	CCAACGAGGUCUACCAACA	GUUCAACGAUGUCCUGGUU
ARHGEF17	p164RhoGEF	9828	NM_014786	0.0689685	-0.57135	0.245043	GCACCACUCUGAAGCGAAA	GAGCAAAGCAUGCGUGAGA	GCUACGAGCUUCUGGUGAA	AGUGAUGGGUUAAAUCUAA
ARHGEF18	p114RhoGEF	23370	NM_015318	-0.85984	-0.546703	0.170513	GCACAGAGCCUCCUAGAGA	UCAGGGCGCUUGAAAGAUA	CAAGAGCGGUUGAGCAUGA	GCACUGAGGACUAUGAAGA
ARHGEF19	WGEF	128272	NM_153213	-0.542184	-1.57969	0.00906343	GGAGUGCAAUGCUAGUGUA	AAUGGAGGCUCGAAGUGUA	GAGUCUACCUGCCCUAUGU	GGACAAGCAGUGGCUGUUU
ARHGEF21	MCF2, DBL	4168	NM_005369	-0.509563	-0.84822	0.828459	GGUGAUAACCGCAAGUUUG	GGUAUCAUCUGUUGAAGAA	GGAAGAAGUUUAUAUUGUC	GCAACAGGAUCAAUUAACA
ARHGEF22	MCF2L2	23101	NM_015078	-0.721387	-0.339313	0.503465	AAACAGAGCUGCCCAAUGA	CGACAUCGCUUUCAAAUUC	UCAAGGAAAUGCUGAAAUA	CAACAGGCCUUCACAACAA
ARHGEF24	KALRN	8997	NM_003947	-0.206453	-0.0766756	1.10552	GCAAAGCACUACUUGAUGU	GACAGGAUCUGCACCAGUA	GAAGAGGCAUGAUGACUUU	GGAAACUCGUGACGUAUUU
ARHGEF27	Ephexin, NGEF	25791	NM_019850	-0.234215	-0.403469	-0.549052	GGAGAAACCUCAUUGAACA	GGACCAAGUUUGUUUCGUU	GAAAUUCCAUCUUCAAUCG	UAAAUCGACUCUCCAAGAA
ARHGEF29	SPATA13, ASEF2	221178	NM_153023	0.680054	0.60949	0.0372847	GAAGAAACUUGCCAUGUUA	GGAGAGCAUCGACAAGAUA	GGACCAACGUCAUCCGGGA	GCGCAGCUAGCCACUAUUU
ARHGEF36	DNMBP, TUBA	23268	NM_015221	0.819307	0.107725	0.99239	GGGAUGAGCUUGAGGGAAC	UAGCUGAGGUUAACGGGAA	AAGAUAGCCUUAUGGAGAA	UCCACAACCUAGCAAGUUA
ARHGEF39	C9Orf100	84904	NM_032818	0.107915	0.892477	-0.394195	CAACAGCCCUGACCAUCAA	GGAGCUCUAUAACCAAUUU	CGUCGUAGCUUUGGCUGAA	AAAUAAAGGUUUCCGGAGG
BCR		613	NM_004327	1.15584	0.280086	-0.352732	GUAAAGCUCUCGGUCAAGU	GCAUUCCGCUGACCAUCAA	CAGGAGCGCUUCCGCAUGA	CAGAAGAAGUGUUUCAGAA
DEF6	SWAP70L	50619	NM_022047	0.946223	0.186884	-0.663461	GCAGAGGGCUGACGAGGAU	GGAGAAGAGUGGCAAAGUC	GAUAGCAACGGGAACAGUA	GGAGAUAAGCGUCCGGUCA
DOCK1		1793	NM_001380	0.33561	0.355349	0.826611	GUACCGAGGUUACACGUUA	UAAAUGAGCAGCUGUACAA	GAAAUGGUGGGCCCAAUAU	GGCCCAAGCCUGACUAUUU
DOCK2		1794	NM_004946	-1.10983	-1.02505	-0.233167	GACAUGAGACGGCUAAUUG	GACCGGAAAUUUCAGCAUU	CAACGACACUUUGGGAAUG	GAAUGAGUAUCGCUCCGUU
DOCK3		1795	NM_004947	-1.37355	-1.55997	0.135082	GAAGAUAGGCUGCACUGUU	CGAGAUCACUGGCGAGUAU	UGACGCCCAUUCCAGAUUA	GACCUGUGAUGGACACGUA
DOCK4		9732	NM_014705	0.128058	-0.0687905	0.479183	CAAAGGGUCUGGAGCAUUA	CCAAAGGACUGGACUGUUA	UAAGAGAGCUGAUGCUUGA	GGAAAUAGAUGUGAUAGUG
DOCK5		80005	NM_024940	-2.37619	-2.02022	-0.266078	AGAACUAUCUAAUUCGUUG	GUAACGGGAUGCCCAAGGA	GAGUGGCAGUGAUGGAUAU	UAUCAUACAUGGGAAGGUG
DOCK6		57572	NM_020812	-1.54195	-1.04736	-0.0533272	UCACGUAUGUGGAACCGUA	CGACAGAACUUCGAGAUCG	CGGUGGAGAUGUAUAUUGA	CGACGCAGAACUUCAGUGA
DOCK7		85440	NM_033407	0.0118369	-0.143429	-0.844515	GAUCGAAGUUGUAAUCGUA	GAGGACAGCUCGGUACGUA	GGCAUGAAAUGGGUAGAUA	UAACCUAGGUCAAGCAUCU
DOCK8		81704	NM_203447	-0.378489	-0.546114	-0.190586	GCAGAGCCCUACACGGUUA	GAUCAGAGCCUCAUUAGGA	GGAAAUACGUCCAGUACCA	CCGCUAAGCUCACAGUAAA
DOCK9		23348	NM_015296	-0.487189	-0.398131	0.256572	GUAAACGAACGUCUGAUUA	ACUCAGAAGUUUCGAGAUA	CAGCUUGACUACUCAUUAA	CGGCAUUGCUUCUCCAUAU
DOCK10		55619	NM_014689	-0.47272	0.23657	0.702891	CCAGAUAACUCCUACAUUA	GCAGUAAGAUCAGUAUUUA	GAUAGCAACUCAUUACUAA	CAAUAUAGCUACGGAGGUU
DOCK11		139818	NM_144658	-1.71376	-0.925883	-0.605172	UAAAUGAGCGGCUAAUUAA	GAUCAACACCGACAGUUUA	CGACAGAGUUCUACAAGGA	CGAAACAGAUCAGGAGUAA
ECT2		1894	NM_018098	0.217733	-0.0293168	-0.0765265	GAUAAAGGAUGAUCUUGAA	GCACUCACCUUGUAGUUGA	GAAGGGCUCUUAUGACAUC	CAGAGGAGAUUAAGACUAU
FARP1	PLEKHC2	10160	NM_005766	-0.837102	-0.554093	-0.124767	CAGGAAAACUCGUGUCCAU	AAGAAGAACUCACAAGGUA	GCACGUUGUUGUUAAGUUU	CAGCGCAGCUCUCUUGAUU
FARP2	PLEKHC3	9855	NM_014808	-0.887302	-0.536951	-0.506082	GGAUUUGGCUUGAACCUAU	GAACAUACCUCAAGGAUUU	CGAAAUUGCUCGAAAGUUG	GCACUCGGCUGGAGAAAGA
FGD1		2245	NM_004463	0.088381	0.23443	0.123791	UCUCAAGGACUAUCUGUUA	CCAAAGAGCUCAUAAAAGA	CAAGAUGUAUGGUGAGUAU	CCAAUGAGCUCCUGCAAAC
FGD2		221472	NM_173558	-1.47253	-1.16939	0.26121	GCUGAUGGAUGCUGAGUUU	CGACAAGUCUCCACUCUUC	GGGCCGAACUGAAAUACGA	AAGCAGCCAUUGACCAAAU
FGD3		89846	NM_033086	-0.68408	-0.493267	0.59072	GCACAUACAUUCAUCAUAA	GGACGGCUCUCCAGACAUA	CCAGAAGGCUGACAAGGAU	GCAUGAUCCUUUACUGUGU
FGD4		121512	NM_139241	0.525882	1.1248	0.433503	GAGAAUAUGUGAAAGGAUU	GGAGAAAGCUGCCACUCUU	GGUAUGAGAUGCUCCUUAA	GCAGCAAGCCAUUCUAAUA
FGD5		152273	NM_152536	-1.09179	-0.901338	0.0853079	GAAAGGCUGUCAAAUUGGG	GCUCCUCACAGACUAUUUA	AAAGUGCCCUACGCUCUAA	GAACGUGUCUUCCUCUAGG
FGD6		55785	NM_018351	-0.212657	-0.0401928	-0.248359	GCUCAAAGAUGCCUUAAUA	GAAGGGACCGGUUUUAUAA	GAAUUCCGAGUCUAAAGUA	GCUCGUCUGUUACGCCAAA
ITSN1		6453	NM_003024	-0.82325	-0.689409	0.427116	GGACAUAGUUGUACUGAAA	GGAAGGAGCUGAUUAUGUG	GAUAUCAGAUGUCGAUUGA	GGCCAUAACUGUAGAGGAA
ITSN2		50618	NM_006277	-1.22933	-1.08234	0.568358	GACAGGAGCUUCUCAAUCA	CCAAACAUGUGGGCUAUUA	GAUCAAACGUGACAAGUUG	AAACUCAGCUGGCUACUAU
OBSCN	ARHGEF30	84033	NM_052843	-0.198507	0.123081	-0.69898	GCAGACAGCGACACCUAUA	AGACAUACCGCGAAGAUGA	GGAAGGACAUACACUCUCA	CAGGAGAGAUCCAAUUUGU
PLEKHG1	ARHGEF41	57480	NM_001029884	0.623387	0.357123	-0.719856	GUGAAGAGUUCCACAUUUA	GAGAUGACACGUUUACAUA	CCAGUUGUAUGACCAGAUU	AGAAACAUCUGGACCGAUC
PLEKHG2	ARHGEF42	64857	NM_022835	-0.439255	0.435811	-0.484071	UGACAGCGGUUGCCUGGUA	GGAGAUUUGUUCUGAUUUC	CCGAAGAGGUGAAGUGUGU	AGCGAGAGCCCAACCAAUA
PLEKHG3	ARHGEF43	26030	NM_015549	-0.32364	0.402452	0.536483	GCCAAGAGUUUGAUAUCUA	UAGACAAGAUUAAGAGCUA	GUAAGAAACUCCAUCUCCA	CCGCCCAUCUUCAGAAAUU
PLEKHG4	ARHGEF44	25894	NM_015432	0.67808	0.428741	0.299285	GGACAAGGCUGACGAGCUA	GAAUACAGGCCCUAGAGUU	GAAUAAGCCUCGCUCCGAU	GAAGUUCGCUCUCGGGCGU
PLEKHG5	Syx	57449	NM_020631	-0.793754	-0.552018	-0.46009	UCAAGUCGGUGCUGAGGAA	UCAAAGGCUUCAAGAUGUU	ACAGCAAGAUGGAUGUGUA	GCCCAGCUCUACCGAAUCA
PLEKHG6	MyoGEF	55200	NM_018173	1.12954	0.733346	-0.0580651	GCUGAGACCCUGUUUGGAA	GACCAUGGCUUACGCCCGA	GAGGAUACCCUGUGCUGGA	GCGAAGAGCAAGAGAGCUU
PREX2	DEPDC2	80243	NM_024870	1.02688	0.733417	0.11163	GAAGCGAAUUUGUGUCAUG	CUGAUAGACUGGUUAAUUG	UAUGAAACAUCGACUUAUG	GAACGGCGGAAAGGUUUAA
RASGRF1		5923	NM_002891	1.00739	0.87317	0.605115	UCAAGAAGAUUCCUUAUGA	GAGAUCACCUCGUCCAUGA	CCAACAAGAUUCCAGAUGA	CCACUAAGCACUUCAAUGA
RASGRF2		5924	NM_006909	0.56142	0.838716	-0.0903379	CUGCACACCUAUCGUAUUU	GCACAGUACUUGCUUGACA	CAACAGAGGUGAACAUUUG	GAAGGAACACCAAACUUUA
SOS1		6654	NM_005633	-1.1864	-0.802629	-0.00555708	GGCAGAAAUUCGACAAUAU	CAAAGAAGCUGUUCAAUAU	GAAAUAGCAUGGAGAAGGA	GAGCACCACUUCUAUGAUU
SOS2		6655	NM_006939	-0.944376	-1.31662	-0.164706	UACUCUAGAUCGAAUGUUA	GGACGAAGCUGUGGAAUUA	GCACCAACCUCUCCAAAUA	GCAAACAGCCACCUCGAUU
TIAM1		7074	NM_003253	-0.565074	-0.474984	0.0460791	GAACCGAAGCUGUAAAGAA	GAAAGGAUGCACGCUAUUU	AACCGAAGCUGUAAAGAAA	GAAGUGGUCUUACCUAACG
TIAM2		26230	NM_001010927	-0.427448	0.276085	-0.269795	GAACUUCAGGCGUCACAUA	CGACCUAAAUUCUGUUCUA	GUGUAAGGAUCGCCUGGUA	UAAGAGAGCCGUCAUACUG
TRIO		7204	NM_007118	-0.0127566	0.443586	-0.205384	GAUAAGAGGUACAGAGAUU	GGAAGUCGCUCCUUGACAA	CAACGGAGAGUCCAUGUUA	GAACACCAACUUCAGAUAA
VAV1		7409	NM_005428	1.6012	1.74108	0.117589	CGACAAAGCUCUACUCAUC	GCAGCGAGUUCUCAAAUAU	GCAGAAAUACAUCUACUAA	GAAGGACUGUACCGGAUCA
VAV2		7410	NM_003371	-0.683149	0.195085	0.0268239	GCUGAGCGCUUUGCAAUAA	CAAGAAGUCUCACGGGAAA	UCACAGAGGCCAAGAAAUU	GAAAGUCUGCCACGAUAAA
VAV3		10451	NM_006113	-0.128492	-0.549222	-0.303893	UAAUAGAUCUUCAGCAGUA	GCAGAGACCGAACUUAUUA	GCAAAGCACAUCAAGAUUU	AGACCGAACUUAUUAAUAG
Effectors
CDC42BPA	MRCKα	8476	NM_003607	-0.957184	-0.825506	-0.474056	CCAUAUAACUUGUGUAAAC	GGAAACAAAUGGUUAGAAA	GCGCAAGACUCACCAGUUU	GAAGAUAGAUUGCCUGAAG
CDC42BPB	MRCKβ	9578	NM_006035	-0.539661	-0.750548	-0.275757	GAAGUGGGUUGGGAUUCUA	GAAGAAUACUGAACGAAUU	GAGAAACACGGAAAUAUUA	CGAGAAGACUUUGAAAUAA
CDC42BPG	MRCKγ	55561	NM_017525	-0.672377	-0.347558	-0.59844	GGAACCAUCCUUUCUUCGA	CCACGCAUCUUUAGGGUGA	CAAGGACCCUGGCAUCUCA	UAUCAAAGGUGAAAGAACU
CDC42EP1	Borg5	11135	NM_007061	0.222747	1.48983	0.460829	GAAAGAGGCGGCUGACUGC	AUGAUGAGGUCAAGGUGUG	GGAAAAGCCGCAUGACCGA	GCCCAGUGGCUGAGGUGAA
CDC42EP2	Borg1	10435	NM_006779	-1.28819	-0.819318	0.216635	CGCCACACCAUUCAUAUUG	CCAUCUAUCUGAAGCGUGG	GCAGUGACAUGUUUGGCGA	GCAUGCAGAUCCCCACAUA
CDC42EP3	Borg2	10602	NM_006449	-0.276913	0.475872	-0.528901	GAUGAGGUGCUGAAUGUAA	CCAAUAACAAGAAAGGAAA	GCUCUCAUGUUGCCCUUAU	CGAUGUCUUUGGAGAUAUU
CDC42EP4	Borg4	23580	NM_012121	-0.385914	0.165849	-0.40002	CCAGUAAGCUGCCCAAGAG	CAAGACAGCCAGACAAGGA	GACACCUCCUUCCUCAAUA	CCCAUGCUCUGGAGGAUGA
CDC42EP5	Borg3	148170	NM_145057	-0.311802	-0.158081	-0.503713	CAAGGUGUGUGCCCGGAAA	CCACUUCUGUAUACAUAAA	CGUCAUCGGCCUCUAGGUU	CCAAGAAGCGGCCUGAUCG
CDC42SE1	SPEC1	56882	NM_020239	-0.600171	-0.385248	-0.799776	CAGAUGAGAUCCAAGGGAA	GAAGACGGAUUGACCGGAC	GGACUUGCCAUGACAGGUG	CGAGAUAGGCCAUGGAGCA
CDC42SE2	SPEC2	56990	NM_020240	0.0487351	0.111749	-0.537345	CGAGAUAGGCCAUGGAGCA	CAGAACAGCCUCAGCCUAA	UGUUUCAACUGCUGUAUUG	GUGCAUACAGCUCAUGUUG
CIT	Citron	11113	NM_007174	-0.648961	-1.04353	0.217518	GAUAUUAGAUGCCCUCUUU	GGACCAGUCUUCAGUAUAA	GGACAUCUAUGCUAUGAAA	GGAGCAGUCUUCCAAAUUU
CYBA	p22PHOX	1535	NM_000101	0.475462	0.527077	0.125476	GAAGAAGGGCUCCACCAUG	UACCAGGAAUUACUAUGUU	GGACAGAAGCACAUGACCG	CCAUGUGGGCCAACGAGCA
CYBB	NOX2, p91PHOX	1536	NM_000397	-0.0815129	-0.495485	-1.30624	GAAGACAACUGGACAGGAA	GGAACUGGGCUGUGAAUGA	GUGAAUGCCCGAGUCAAUA	GAAACUACCUAAGAUAGCG
DVL1		1855	NM_004421	0.903885	0.671948	0.543216	GCGAGUUCUUCGUGGACAU	CGACCAAGGCCUAUACAGU	CGGCACACGGUCAACAAGA	GGGAGUCAGCAGAGUGAAG
DVL2		1856	NM_004422	-0.133487	-0.681881	-0.76231	CGCUAAACAUGGAGAAGUA	GACAGAAACCGAGUCAGUA	UGUGAGAGCUACCUAGUCA	GAAACCGAGUCAGUAGUGU
ELMO1		9844	NM_014800	0.742784	0.428167	-0.520459	GGAUGAACCAGGAAGAUUU	GAAAGGACUGCCCUCAUAU	UGAAUGCGCUACUCGGGAA	GCAUUACGGAGACUUAGAA
MAP3K11	MLK3	4296	NM_002419	0.715224	-0.0157862	-0.665796	GCAUGCCACUCGACUUCAA	CUGGAGGACUCAAGCAAUG	GAAGCCAGAAGCCAAAUAA	ACACUACACUGCACAGGAA
MAP3K9	MLK1	4293	NM_033141	-0.443063	-0.7178	-0.245018	GAGCGGAACUGAACACACA	CAAACGAGAUCCUAACCAA	GCACAGAGACGCCCAGCAA	CCUAAGCCCUUUCAUGCUA
MLK4	KIAA1804	84451	NM_032435	1.07107	0.870882	-0.0330045	UGAGAUGGCUCCUACGAAU	GGACAUCGAAUCAGUUUAC	GAGAUGGCUCCUACGAAUA	CGAAUAGUCUGAGUAGAUC
MYLK2	MLCK	85366	NM_033118	-0.0710097	-0.754931	-0.500226	GGAGAAAGCCAAACGCUGU	GCUCGGAGGUGGCAAGUUU	GACCAAAUCUCCGAUAAGA	AGACAGACAUGUGGAGUAU
NOX1		27035	NM_007052	-0.462276	-0.130335	-0.0214807	GCACACCUGUUUAACUUUG	GCUCUCUGCUUGAAUUUUA	GUGGAUGCCUUCCUGAAAU	UGAGAAGGCCGACAAAUAC
NOXA1		10811	NM_006647	-1.44766	-0.956365	0.544049	GAUGCCAGGUCCCUAAUCA	GGGAGGUGCUACACAAUGU	ACUUGGAGCCCGUGGAUUU	GGUGGAGCAAGUUGGCAAA
PAK1		5058	NM_002576	-0.608046	-0.232884	0.891504	GAAGAAAUAUACACGGUUU	CAUCAAAUAUCACUAAGUC	CAACAAAGAACAAUCACUA	AGAAAUACCAGCACUAUGA
PAK2		5062	NM_002577	-1.03175	-0.459048	0.137159	AGAAGGAACUGAUCAUUAA	CUACAGACCUCCAAUAUCA	GAAACUGGCCAAACCGUUA	ACAGUGGGCUCGAUUACUA
PAK3		5063	NM_002578	-0.344728	-0.521115	-0.543971	GACAAGAGGUGGCCAUAAA	GGAUGGCUCUGUUAAAUUG	GAUUAUCGCUGCAAAGGAA	UUAAAUCGCUGUCUUGAGA
PAK4		10298	NM_005884	1.22682	0.923615	0.288293	CCAUGAAGAUGAUUCGGGA	GGAUAAUGGUGAUUGAGAU	GGGUGAAGCUGUCAGACUU	AGAAUGUGGUGGAGAUGUA
PAK6		56924	NM_020168	0.182601	0.923252	-0.942713	CCAAUGGGCUGGCUGCAAA	GCACCAAUAGGCAUGGAAU	UCAACGACAUCCAGAAGUU	GGACAGCUACGUGAAGAUU
PAK7	PAK5	57144	NM_020341	-1.08642	-0.605647	0.312558	CAAACUCCGUUAUGAUAUA	GAGCACGGCUUUAAUAAGU	CAGAAGGACUCAGUACAAA	AGGGUAACAUGUAGGAUUU
PARD6A	PAR6, PAR6A, PAR6α	50855	NM_016948	-0.668033	-0.318172	0.489264	GCACAAGCAUGGUUCAGAC	CUACUUGGCUAUACGGAUG	GCAAAUUUGACGCCGAGUU	GAGUCGCAUUCGAGGAGAU
PARD6B	PAR6B, PAR6β	84612	NM_032521	-0.521314	-0.40439	-0.0676626	GGAAUAAUGUUGUGAGGAA	AGACAUCCAUGGAGACUUA	CGAAGAAGAUGACAUUAUC	GGGUACGUCUUUACAAAUA
PARD6G	PAR6G, PAR6D, PAR6γ	84552	NM_032510	0.316016	0.54717	0.00198531	CACCAUAUCUCCAACAGUG	GCAAGGCGGUUUCUAGUGC	UCAUAAGCCUGGGAAGUUU	GAACCGAAGUUUUCACAAG
PIK3R1	p85α	5295	NM_181504	1.15724	0.734828	-0.347133	GAAGUAAAGCAUUGUGUCA	GACGAGAGACCAAUACUUG	GUUGAAGUCUCGAAUCAGU	AGACCUGGAUUUAGAAUAU
PIK3R2	p85β	5296	NM_005027	-1.31973	-0.926814	-0.0285729	GGAAAGGCGGGAACAAUAA	GAUGAAGCGUACUGCAAUU	GGACAGCGAAUCUCACUAC	GCAAGAUCCGAGACCAGUA
PKN1	PRK1	5585	NM_002741	0.220124	0.201028	0.361714	CCUCGAAGAUUUCAAGUUC	ACAGUAAGACCAAGAUUGA	ACAGCGACGUGUUCUCUGA	GAGAAGCAGUUGGCCAUUG
PKN2	PRK2	5586	NM_006256	0.459822	0.834191	0.663183	GGAGCGCUCUGAUGGACAA	UAGACAGCCUGAUGUGUGA	GUACGCAUCCCUCAACUAG	GACAGAAGAUCUCAGCAAA
PKN3		29941	NM_013355	-1.20451	-0.609247	0.530829	GAAGCCCACCGCCCUAACA	GCGCCAAGAACGUGGUGAA	CCAAGAACGUGGUGAAACU	GGGCUGCGGUGCCUGGAUA
PLCE1		51196	NM_016341	-0.821615	-0.359688	-0.782108	GAAGAGAAAUGGUCCCUUA	GAAAUUCCCUGACCAAAGA	GCAAAAGGCUCAUCAGUUA	GCAUAUACCUGUAAACUGA
PLD1		5337	NM_002662	0.175654	0.00941147	-0.63953	UAACUGAGCUUAUCUAUGU	GAAGAACAAUUCCUUGGUA	GAAGAUUACUUGACAAAGA	GGUAAUCAGUGGAUAAAUU
PLD2		5338	NM_002663	-0.634613	-0.0181297	0.0170168	GGACAACCAAGAAGAAAUA	GGACCGGCCUUUCGAAGAU	GACCUGCACUACCGACUGA	CAGCAUGGCGGGACUAUAU
PLD3		23646	NM_012268	-0.129215	-0.349091	-0.861102	GGACAUCGCCUCCUUCUAC	ACAAGUACAUGGUGACUGA	CAACUGGUCUGGCAACUAC	GACAAUGCCCGGAGUUUCA
PLD4		122618	NM_138790	0.211734	0.457101	-0.345991	CCACGUGGCUUCAUACUAC	CCAACUGGUCGGAGGAUUA	CAUCUCACUUCAACCGUUU	GCUUGGCGCUGUCAUCUAU
PLD5		200150	NM_152666	0.233379	-0.32106	-1.51303	GCACGGGCCUUGUUAUCAA	GGACUGGUAUUCACCGUAU	GGCCUUAACUAUUCAGAAA	GGACAAACAGCACGUGUAU
PLXNA1		5361	NM_032242	0.851103	-0.0102015	-0.704329	GAACGUGCCUGACCUCUCA	GCAGAUCGAUGACGACUUC	GCAGUGAACCGCAUCUAUA	GCACCAACCUGGCCACUGU
PLXNB1		5364	NM_002673	1.03774	0.189679	-1.11886	GAGAGGAGCCGACUACGUA	GCAGAGACCUCACCUUUGA	GCAAACAUCUGAUAACAUG	UCACAGACCUCAUGACUGA
PLXNB2		23654	NM_012401	0.740852	0.407317	-1.15333	GCAACAAGCUGCUGUACGC	ACCAAUACACGCAGAAGUA	UGAACACCCUCGUGGCACU	CGGCAGAUGGUGCAGGUCA
TWF1	PTK9	5756	NM_002822	1.32411	0.611059	-0.037374	GAAGAACUACGACAGAUUA	GAAGGAGACUAUUUAGAGU	GAGCGGAUGCUGUAUUCUA	AGAGGAAUUCGAAGACUAA
TWF2	PTK9L	11344	NM_007284	0.240361	-0.371458	-0.362156	AGAGAGAGCUCCAGCAGAU	UUAACGAGGUGAAGACAGA	ACACAGAGCCCACGGAUGU	GCUGGGAUCAGGACUAUGA
RHPN1		114822	NM_052924	1.56922	1.12981	-0.3722	GGACUGCCCUGGUGCAUGU	CCUCAUCGCUGCCGUCAUU	GCGACUACAUUGUGUCAGU	CCAAGUAUGCGGAGCUCGA
RHPN2		85415	NM_033103	-0.0261362	0.606144	-0.260474	GAAGAACGACGGCUACUUU	GAGGAGGCAUUUACGAUUC	GCUUAGCCAUUGAUGAUGA	CGGAGUAAAUUGCAGAAUC
ROCK1		6093	NM_005406	0.375171	0.359479	0.814738	GCCAAUGACUUACUUAGGA	GGACACAGCUGUAAGAUUG	GAAGAAACAUUCCCUAUUC	GAGAUGAGCAAGUCAAUUA
ROCK2		9475	NM_004850	0.209556	0.15318	0.681268	GCAAAUCUGUUAAUACUCG	GAGGAAAGCUGAUCAUGAA	GUAGAAACCUUCCCAAUUC	GCAACUGGCUCGUUCAAUU
RTKN1		6242	NM_033046	-0.0304377	-0.19153	2.39994	GCACAAACCUCUUCUGUUA	GGACGGCCCUUCACCCUAA	GAAGAGCCGCUGCUUACUA	GAAGCUAGACCAUGAGAUC
RTKN2	PLEKHK1	219790	NM_145307	0.587118	0.592157	0.751607	GUGCAAUGCUCGACUAAUG	GCGAGGAGGUAAACUCUAU	UCACGACGCUAUGCCAUUU	CAACAUGUGCUGCCGACUA
SMURF1		57154	NM_020429	-1.0663	-0.734242	-0.384	GCACUAUGAUCUAUAUGUU	AAAGAGAUCUAGUCCAGAA	GGAAGAAGGUUUGGAUUAC	GGACUGCAGAGGACUGUUA
SRF		6722	NM_003131	0.368362	0.124364	-0.774018	GGACUGUGCUGAAGAGUAC	GCACCAGUGUCUGCUAGUG	GCGAGAUGGAGAUCGGUAU	UACACGACCUUCAGCAAGA
TNK2	ACK	10188	NM_005781	-0.190314	0.193076	-0.801791	GCAAGUCGUGGAUGAGUAA	AAACGCAAGUCGUGGAUGA	UCAGCAGCACCCACUAUUA	GAGAACUACUGGUGGCGUG
TRIP10	CIP4	9322	NM_004240	-0.722872	-0.943645	0.126232	GAAAGAACGCACCGAAGUG	GAACGGCUAGACCAGGAUA	CGACUCCCACGUCCUUAUA	CCAUUUACACGGAGUUUGA
Other genes
GAS8	GAS11	2622	NM_001481	0.981416	1.23752	0.40094	GAACUCGACUUGCGGAGAA	UCAAGAACCUCGUGCUAGA	GGGACGAGCUCUAUCGGAA	ACAGAAAGAGCACCGCAUA
GNE		10020	NM_005476	0.129763	0.0728084	0.186194	GGAAAUACAUAUCGAAUGA	AAACUGAACUGCAGAAUUU	CAAGAUGACUUUGACAUUA	UAACAAAACUGGCUCAUUA
LZTFL1		54585	NM_020347	-0.0533474	-0.256639	0.589028	GGAAAAGACUGGCACAAUA	UAUAAAGGCCCAAGACUUA	AAACAGCAGCUUAUCGAAA	GAGAAGUGGUAUCUUAAGC
RAD51D	RAD51L3	5892	NM_002878	-0.158406	-0.109788	0.769743	GCUCAAACCUGCCCUCGGA	CCACAUAACUCGAGACAGG	AGAAAUGUGGCUUGUCUUA	GCACUCGGAUUCUCCUGGA
